# Supplementary material for: Examining Place-Based Neighborhood Factors in a Multisite Peer-Led Healthy Lifestyle Effectiveness Trial for People with Serious Mental Illness
Source: Int J Environ Res Public Health. 2023 Apr 28;20(9):5679. doi: 10.3390/ijerph20095679 (PMC10178706; doi:10.3390/ijerph20095679)
Supplement: Supplementary file 1 [file ijerph-20-05679-s001.zip]

Archive with 1 entries (1 files):
- ijerph-2272557-supplementary.docx
